# Supplementary material for: Multilayer Carbon-Structured BaTiO3@C Nanocomposites with Wide Microwave Absorption Bandwidth and Excellent Corrosion Resistance
Source: Materials (Basel). 2026 May 13;19(10):2032. doi: 10.3390/ma19102032 (PMC13208703; doi:10.3390/ma19102032)
Supplement: Supplementary file 1 [file materials-19-02032-s001.zip]

Archive with 1 entries (1 files):
- materials-4253521-supplementary.pdf
